# Supplementary material for: Ergosterol Is Critical for Sporogenesis in Cryptococcus neoformans
Source: J Fungi (Basel). 2024 Jan 26;10(2):106. doi: 10.3390/jof10020106 (PMC10890046; doi:10.3390/jof10020106)
Supplement: Supplementary file 1 [file jof-10-00106-s001.zip › Table S1.xlsx]

## Sheet: Sheet2
Reagent Name	Source	Identifier
Fungal Strains
H99		C. neoformans serotype A, wild type, MATalpha
KN99a		C. neoformans serotype A, wild type, MATa
JEC21		C. neoformans serotype D, wild type, MATalpha
JEC20		C. neoformans serotype D, wild type, MATa
Linlab3062	(22)	MATalpha serotype A, SRE1::NAT
Linlab5382	YZ611	MATa serotype A, SRE1::NAT
Linlab7999	This manuscript	MATalpha serotype A, PGPD1-ERG2-HYG
Linlab8000	This manuscript	MATalpha serotype A, PGPD1-ERG2-HYG, SRE1::NAT
Linlab7996	This manuscript	MATalpha serotype A, PGPD1-ERG11-HYG
Linlab8002	This manuscript	MATalpha serotype A, PGPD1-ERG11-HYG, SRE1::NAT
Linlab7724	This manuscript	MATa serotype A, PTEF1-ERG25-NEO
Linlab8507	This manuscript	MATa serotype A, PTEF1-ERG25-NEO, SRE1::NAT
Linlab8428	This manuscript	MATalpha serotype A, PTEF1-ERG26-NEO
Linlab8433	This manuscript	MATalpha serotype A, PTEF1-ERG26-NEO, SRE1::NAT
Linlab8431	This manuscript	MATalpha serotype A, PTEF1-ERG27-NEO
Linlab8435	This manuscript	MATalpha serotype A, PTEF1-ERG27-NEO, SRE1::NAT
Linlab7834	This manuscript	MATalpha serotype A, PDMC1-DMC1-mcherry-HYG
Linlab7994	This manuscript	MATalpha serotype A, PDMC1-DMC1-mcherry-HYG, SRE1::NAT
Linlab9436	This manuscript	MATalpha serotype A, PTEF1-mNeonGreen-D4H-NEO
Linlab8504	FGSC deletion set 6A3	MATalpha serotype A, ERG3::NAT
Linlab8505	FGSC deletion set 5F6	MATalpha serotype A, ERG4::NAT
Linlab8506	This manuscript	MATalpha serotype A, ERG5::NAT
Linlab8585	This manuscript	MATa serotype A, ERG4::NAT
Linlab	This manuscript	MATa serotype A, ERG3::NAT
Linlab	This manuscript	MATalpha serotype D, SRE1::NAT
