# Supplementary material for: Ergosterol Is Critical for Sporogenesis in Cryptococcus neoformans
Source: J Fungi (Basel). 2024 Jan 26;10(2):106. doi: 10.3390/jof10020106 (PMC10890046; doi:10.3390/jof10020106)
Supplement: Supplementary file 1 [file jof-10-00106-s001.zip › Table S2.xlsx]

## Sheet: Sheet1
Plasmids
pLinlab995		PTEF1-CNE02650-TdTomato-NEO
pLinlab1059	[39,40]	PGPD1-cas9-HYG
pLinlab1996	This manuscript	PGPD1-ERG11-HYG
pLinlab1918	This manuscript	PTEF1-ERG25-NEO
pLinlab2148	This manuscript	PTEF1-ERG26-NEO
pLinlab2149	This manuscript	PTEF1-ERG27-NEO
pLinlab756		PDMC1-DMC1-mcherry-HYG
pLinlab2387	This manuscript	PTEF1-mNeonGreen-D4H-NEO
pLinlab1292		PCTR4-2-mNeonGreen-Fse1/Pac1-TGPD1-NEO
Oligonucleotides
M13F	GTAAAACGACGGCCAG	Amplify drug marker
M13R	CAGGAAACAGCTATGAC	Amplify drug marker
Linlab7894/AM	TACTTGCATAAATACAGGCCGGCCcaCATCACCCACCATGCCCG	erg2 T5 integration F-- GPD1 promoter overhang
Linlab7895/AM	ACTGCTACTGTAACGCTTAATTAATTAGATCTTGCCTCTCAA	erg2 T5 integration R-- GPD1 terminator overhang
Linlab7869/AM	TACTTGCATAAATACAGGCCGGCCcATGTCTGCTATCATCCCCC	erg11 T5 integration F-- GPD1 promoter overhang
Linlab7870/AM	ACTGCTACTGTAACGCTTAATTAACTATTTGACCTCGGCATTTC	erg11 T5 integration R-- GPD1 terminator overhang
Linlab7933/AM	GCTTTGGAGTATGCTAGAG	Erg2 RTPCR F
Linlab7934/AM	TTAGATCTTGCCTCTCAACA	Erg2 RTPCR R
Linlab7935/AM	AATACAGCAAGGCCGAGCAA	Erg11 RTPCR F
Linlab7936/AM	AACATAGGTGAAGATGGTTGA	Erg11 RTPCR R
Linlab7308/AM	ACAGGCCGGCCcgcaccccacccaacATG	Erg25-F-FseI
Linlab7309/AM	GTATTAATTAACTACTCGTTCTTTCCCCG	Erg25-R-PacI
Linlab7791/AM	CTTGCGCAAGGAACGATCTC	Erg25 RTPCR F
Linlab7792/AM	GAAGTGAAAGTGGCATGGTGGA	Erg25 RTPCR R
Linlab8086/AM	aaacttcaaaggccggcctaacatgtccaactcgcc	Erg26-F-FseI
Linlab8087/AM	actgtaacccttaattaattactttgtcttctccga	Erg26-R-PacI
Linlab8088/AM	aaacttcaaaggccggcctatgctcgacacacccagc	Erg27-F-FseI
Linlab8089/AM	actgtaacccttaattaatatacaatactctactcc	Erg27-R-PacI
Linlab8557/AM	ctgtctatgctgaccaag	Erg27 RTPCR F
Linlab8558/AM	ccagtctctccgaacagc	Erg27 RTPCR R
Linlab8559/AM	gcttctcttgccgagatc	Erg26 RTPCR F
Linlab8560/AM	ctcattctgtctctccaac	Erg26 RTPCR R
Linlab8532/AM	CTCAGAACCCGAACACTC	Forward primer to amplify deletion cassette from sre1Δ
Linlab8533/AM	ATTGATGCCGAGAGCTGAG	Reverse primer to amplify deletion cassette from sre1Δ
Linlab7751/AM	CTACCATTGGCAAGCACAACAACAGTATACCCTGCCGGTG	Reverse primer to amplify gRNA for SRE1 deletion
Linlab7752/AM	GTTGTGCTTGCCAATGGTAGGTTTTAGAGCTAGAAATAGCAAGTT	Forward primer to amplify gRNA for SRE1 deletion
Linlab4627/YF	ggctcaaagagcagatcaatg	Forward primer to amplify U6 promoter
Linlab4628/YF	cctctgacacatgcagctcc	Reverse primer to amplify sgRNA scaffold
Linlab4594/YF	CCATCGATTTGCATTAGAACTAAAAACAAAGCA	Forward primer to amplify final gRNA cassette
Linlab4595/YF	CCGCTCGAGTAAAACAAAAAAGCACCGAC	Reverse primer to amplify final gRNA cassette
Linlab4722/YF	agactccacagcctaagatcAACAGTATACCCTGCCGGTG	Reverse primer to amplify U6 promoter with SH2 gRNA
Linlab4723/YF	gatcttaggctgtggagtctGTTTTAGAGCTAGAAATAGCAAGTT	Reverse primer to amplify gRNA scaffold with SH2 gRNA
Linlab3799/JL	GTACAGCTCGTCCATGCC	Reverse primer to amplify mNG without stop codon to fuse to D4H
Linlab5259/YF	TGATCTGGCCGGCCATGGTGTCCAAGGGCGAG	Forward primer to amplify mNG; contains FseI sequence
Linlab9182/AM	ctactgtaacccttaattaaccgcTTAATTGTAAGTAATAC	Reverse primer for D4H containing PacI site
Linlab9557/AM	ccgaactgtttaaacttaccttgaagttcagctccgt	Reverse primer to amplify mNG fragment with intron sequence
Linlab9556/AM	gtaagtttaaacagttcggtactaactaaccatacatatttaaattttgagtggcagaaggcgttc	Forward primer to add intron to mNG-D4H
Linlab4895/YZ	AAGGAAAAAAGCGGCCGCAAATCGGCTGATCTTGTG	SRE1 native promoter forward primer
Linlab3792/YF	GCCACTCGAATCCTGCATGC	For screening of SRE1 deletion, inside of NAT reverse
Linlab5936/YZ	GGGTTACAGTAGCAGTAGT	GPD1 terminator R primer for SH2 screening
Linlab4814/YF	gttgtttcaggcctgcggatg	SH2 sequencing primer F
Linlab4815/YF	GACTCATTCCTATGCCGTTC	SH2 sequencing primer R
Linlab8488/AM	CAACGCGGTAAGCATTAT	SRE1 inside ORF forward
Linlab4897/YZ	ATAGCGATCGCGATTTTGGTCTTGGCTGTTG	SRE1 inside ORF reverse
